# Supplementary material for: Optimization of irradiation dose to Aedes aegypti and Ae. albopictus in a sterile insect technique program
Source: PLoS One. 2019 Feb 19;14(2):e0212520. doi: 10.1371/journal.pone.0212520 (PMC6380561; doi:10.1371/journal.pone.0212520)
Supplement: S1 File — (XLSX) [file pone.0212520.s001.xlsx]

## Sheet: Mosquito collections sites 2016
Sites in Chiapas, Mexico at which collections of mosquito eggs were performed in 2016 to begin laboratory colonies of Aedes aegypti and Aedes albopictus.
Ciudad Hidalgo (14° 68" N, 92° 14" W).
Frontera hidalgo (14° 78" N, 92° 18" W).
Tapachula (14° 90" N, 92° 26" W).
Mazatán (14° 86" N, 92° 45" W).
Huehuetán (15° 02" N, 92° 38" W).
Huixtla (15° 14" N, 92° 47" W).
Motozintla (15° 37" N, 92° 25" W).
Escuintla (15° 32" N, 92° 66" W).
Mapastepec (15° 43" N, 92° 90" W).
Pijijiapan (15° 69" N, 93° 21" W).
Tonala (16° 09" N, 93° 76" W).
Arriaga (16° 23" N, 93° 89" W).

## Sheet: Fecundity Irrad Ae aegypti
Fecundity (number of eggs laid in a single gonotrophic cycle) of Ae. aegypti following exposure to different doses of radiation in the pupal stage
Dose (Gy)	Replicate	Number of eggs
0	1	121
0	1	141
0	1	143
0	1	65
0	1	149
0	1	103
0	1	91
0	1	114
0	1	114
0	1	135
0	1	142
0	1	134
0	1	118
0	1	91
0	1	158
0	1	138
0	2	102
0	2	76
0	2	88
0	2	79
0	2	80
0	2	89
0	2	111
0	2	95
0	2	80
0	2	42
0	2	77
0	2	85
0	2	109
0	2	64
0	2	79
0	2	87
0	2	100
0	2	88
0	3	95
0	3	77
0	3	102
0	3	122
0	3	13
0	3	109
0	3	104
0	3	24
0	3	98
0	3	117
0	3	118
0	3	51
0	3	133
0	3	99
0	3	90
0	3	118
0	3	98
0	3	110
15	1	112
15	1	59
15	1	96
15	1	87
15	1	86
15	1	74
15	1	83
15	1	73
15	1	89
15	1	95
15	2	76
15	2	93
15	2	61
15	2	46
15	2	21
15	2	80
15	2	56
15	2	61
15	2	72
15	2	72
15	2	60
15	2	80
15	2	93
15	2	81
15	2	81
15	2	83
15	2	76
15	2	86
15	3	9
15	3	100
15	3	79
15	3	66
15	3	80
15	3	77
15	3	95
15	3	77
15	3	75
15	3	77
15	3	88
15	3	99
15	3	21
15	3	68
15	3	88
30	1	0
30	1	0
30	1	0
30	1	0
30	1	0
30	1	0
30	1	0
30	1	0
30	1	0
30	1	0
30	1	0
30	1	0
30	1	0
30	1	0
30	1	0
30	1	0
30	1	0
30	1	0
30	1	0
30	1	0
30	2	0
30	2	0
30	2	0
30	2	0
30	2	0
30	2	0
30	2	0
30	2	0
30	2	0
30	2	0
30	2	0
30	2	0
30	2	0
30	2	0
30	2	0
30	2	0
30	2	0
30	2	0
30	2	0
30	3	2
30	3	0
30	3	1
30	3	0
30	3	0
30	3	4
30	3	0
30	3	0
30	3	0
30	3	0
30	3	0
30	3	0
30	3	0
30	3	0
30	3	0
30	3	0
30	3	0
30	3	0
30	3	0
30	3	0
50	1	0
50	1	0
50	1	0
50	1	0
50	1	0
50	1	0
50	1	0
50	1	0
50	1	0
50	1	0
50	1	0
50	1	0
50	1	0
50	1	0
50	1	0
50	1	0
50	1	0
50	1	0
50	1	0
50	1	0
50	2	0
50	2	0
50	2	0
50	2	0
50	2	0
50	2	0
50	2	0
50	2	0
50	2	0
50	2	0
50	2	0
50	2	0
50	2	0
50	2	0
50	2	0
50	2	0
50	2	0
50	2	0
50	2	0
50	2	0
50	3	0
50	3	0
50	3	0
50	3	0
50	3	0
50	3	0
50	3	0
50	3	0
50	3	0
50	3	0
50	3	0
50	3	0
50	3	0
50	3	0
50	3	0
50	3	0
70	1	0
70	1	0
70	1	0
70	1	0
70	1	0
70	1	0
70	1	0
70	1	0
70	1	0
70	1	0
70	1	0
70	1	0
70	1	0
70	1	0
70	1	0
70	1	0
70	1	0
70	1	0
70	1	0
70	1	0
70	2	0
70	2	0
70	2	0
70	2	0
70	2	0
70	2	0
70	2	0
70	2	0
70	2	0
70	2	0
70	2	0
70	2	0
70	2	0
70	2	0
70	2	0
70	2	0
70	2	0
70	2	0
70	2	0
70	2	0
70	3	0
70	3	0
70	3	0
70	3	0
70	3	0
70	3	0
70	3	0
70	3	0
70	3	0
70	3	0
70	3	0
70	3	0
70	3	0
70	3	0
70	3	0
70	3	0
90	1	0
90	1	0
90	1	0
90	1	0
90	1	0
90	1	0
90	1	0
90	1	0
90	1	0
90	1	0
90	1	0
90	1	0
90	1	0
90	1	0
90	1	0
90	1	0
90	1	0
90	1	0
90	1	0
90	1	0
90	2	0
90	2	0
90	2	0
90	2	0
90	2	0
90	2	0
90	2	0
90	2	0
90	2	0
90	2	0
90	2	0
90	2	0
90	2	0
90	2	0
90	3	0
90	3	0
90	3	0
90	3	0
90	3	0
90	3	0
90	3	0
90	3	0
90	3	0
90	3	0
90	3	0
90	3	0
90	3	0
90	3	0
90	3	0

## Sheet: Fecundity Non-irrad Ae. aegypti
Fecundity (number of eggs laid in a single gonotrophic cycle) of Ae. aegypti females that were not irradiated (controls).
Dose (Gy)	Replicate	Number of eggs
0	1	160
0	1	126
0	1	97
0	1	76
0	1	102
0	1	121
0	1	91
0	1	106
0	1	120
0	1	44
0	1	85
0	1	142
0	1	86
0	1	83
0	2	85
0	2	120
0	2	101
0	2	114
0	2	112
0	2	127
0	2	99
0	2	84
0	2	80
0	2	99
0	2	69
0	2	102
0	2	84
0	2	86
0	2	128
0	2	125
0	2	88
0	3	107
0	3	99
0	3	107
0	3	108
0	3	118
0	3	111
0	3	92
0	3	92
0	3	115
0	3	103
0	3	71
0	3	134
0	3	82
0	3	123
0	3	103
15	1	104
15	1	137
15	1	96
15	1	101
15	1	96
15	1	104
15	1	69
15	1	110
15	1	134
15	1	103
15	1	108
15	1	98
15	1	127
15	2	82
15	2	89
15	2	87
15	2	111
15	2	104
15	2	112
15	2	121
15	2	116
15	2	102
15	2	85
15	3	109
15	3	112
15	3	207
15	3	224
15	3	224
15	3	85
15	3	78
15	3	98
15	3	35
15	3	103
15	3	122
15	3	104
15	3	90
15	3	106
15	3	97
30	1	145
30	1	102
30	1	96
30	1	105
30	1	148
30	1	113
30	1	84
30	1	91
30	1	101
30	1	109
30	1	35
30	1	60
30	1	89
30	1	111
30	1	103
30	2	118
30	2	105
30	2	50
30	2	93
30	2	107
30	2	126
30	2	129
30	2	127
30	2	122
30	2	95
30	2	102
30	2	129
30	2	106
30	2	101
30	2	82
30	2	127
30	3	99
30	3	50
30	3	104
30	3	119
30	3	116
30	3	93
30	3	113
30	3	59
30	3	101
30	3	113
30	3	119
30	3	125
30	3	129
30	3	84
30	3	91
30	3	97
50	1	51
50	1	93
50	1	108
50	1	90
50	1	136
50	1	94
50	1	64
50	1	106
50	1	107
50	1	129
50	1	79
50	1	76
50	1	84
50	1	101
50	1	98
50	1	114
50	1	88
50	2	111
50	2	113
50	2	118
50	2	119
50	2	89
50	2	112
50	2	118
50	2	118
50	2	21
50	2	121
50	2	94
50	2	79
50	3	115
50	3	109
50	3	114
50	3	106
50	3	136
50	3	98
50	3	86
50	3	105
50	3	108
50	3	108
50	3	123
50	3	112
50	3	114
50	3	123
50	3	63
70	1	133
70	1	113
70	1	113
70	1	110
70	1	78
70	1	38
70	1	91
70	1	107
70	1	91
70	1	77
70	1	110
70	1	91
70	1	100
70	1	59
70	1	86
70	1	118
70	2	98
70	2	81
70	2	89
70	2	114
70	2	85
70	2	45
70	2	117
70	2	118
70	2	100
70	2	114
70	2	106
70	2	107
70	2	90
70	2	99
70	2	107
70	2	89
70	2	89
70	3	107
70	3	78
70	3	111
70	3	108
70	3	107
70	3	108
70	3	97
70	3	120
70	3	122
70	3	109
70	3	99
70	3	102
70	3	141
70	3	118
70	3	99
70	3	119
70	3	131
90	1	50
90	1	108
90	1	71
90	1	117
90	1	87
90	1	66
90	1	97
90	1	124
90	1	107
90	1	87
90	1	66
90	1	116
90	1	121
90	1	94
90	1	91
90	1	114
90	1	110
90	2	111
90	2	101
90	2	37
90	2	90
90	2	64
90	2	110
90	2	96
90	2	101
90	2	112
90	2	122
90	2	104
90	2	78
90	2	110
90	2	117
90	3	137
90	3	60
90	3	114
90	3	110
90	3	91
90	3	86
90	3	103
90	3	102

## Sheet: Fecundity Irrad Ae albopictus
Fecundity (number of eggs laid in a single gonotrophic cycle) of Ae. albopictus following exposure to different doses of radiation in the pupal stage
Dose (Gy)	Replicate	Number of eggs
0	1	140
0	1	128
0	1	110
0	1	123
0	1	106
0	1	129
0	1	18
0	1	97
0	1	53
0	1	88
0	1	84
0	1	119
0	1	101
0	1	139
0	1	87
0	2	12
0	2	81
0	2	129
0	2	140
0	2	45
0	2	13
0	2	124
0	2	126
0	2	15
0	2	141
0	2	118
0	2	46
0	2	114
0	2	107
0	2	16
0	2	74
0	2	123
0	3	103
0	3	96
0	3	129
0	3	139
0	3	112
0	3	120
0	3	47
0	3	138
0	3	134
0	3	159
0	3	127
0	3	114
0	3	130
0	3	81
15	1	71
15	1	66
15	1	105
15	1	11
15	1	9
15	1	94
15	1	72
15	1	81
15	1	17
15	1	10
15	1	93
15	1	12
15	1	58
15	1	35
15	1	83
15	1	83
15	2	96
15	2	55
15	2	30
15	2	36
15	2	60
15	2	77
15	2	81
15	2	108
15	2	49
15	2	47
15	2	128
15	2	39
15	2	72
15	2	74
15	2	98
15	2	39
15	3	88
15	3	100
15	3	11
15	3	107
15	3	99
15	3	6
15	3	69
15	3	95
15	3	95
15	3	104
15	3	88
15	3	84
15	3	59
15	3	98
15	3	48
25	1	19
25	1	0
25	1	0
25	1	0
25	1	35
25	1	0
25	1	10
25	1	0
25	1	11
25	1	0
25	1	0
25	1	0
25	1	0
25	1	9
25	1	0
25	1	0
25	1	0
25	1	0
25	2	0
25	2	0
25	2	0
25	2	0
25	2	3
25	2	0
25	2	0
25	2	0
25	2	0
25	2	0
25	2	0
25	2	0
25	2	0
25	2	0
25	2	0
25	2	0
25	2	0
25	2	11
25	2	13
25	2	0
25	3	11
25	3	0
25	3	0
25	3	0
25	3	0
25	3	10
25	3	0
25	3	0
25	3	14
25	3	33
25	3	0
25	3	11
25	3	0
25	3	0
25	3	0
25	3	0
25	3	0
25	3	0
25	3	0
25	3	0
35	1	0
35	1	0
35	1	0
35	1	0
35	1	0
35	1	0
35	1	0
35	1	0
35	1	0
35	1	0
35	1	0
35	1	0
35	1	0
35	1	0
35	1	0
35	1	0
35	1	0
35	1	0
35	1	0
35	1	0
35	2	0
35	2	0
35	2	0
35	2	0
35	2	0
35	2	0
35	2	0
35	2	0
35	2	0
35	2	0
35	2	0
35	2	0
35	2	0
35	2	0
35	2	0
35	2	0
35	2	0
35	2	0
35	2	0
35	2	0
35	3	0
35	3	0
35	3	0
35	3	0
35	3	0
35	3	0
35	3	0
35	3	0
35	3	0
35	3	0
35	3	0
35	3	0
35	3	0
35	3	0
35	3	0
35	3	0
35	3	0
35	3	0
35	3	0
35	3	0
40	1	0
40	1	0
40	1	0
40	1	0
40	1	0
40	1	0
40	1	0
40	1	0
40	1	0
40	1	0
40	1	0
40	1	0
40	1	0
40	1	0
40	1	0
40	1	0
40	1	0
40	1	0
40	1	0
40	1	0
40	2	0
40	2	0
40	2	0
40	2	0
40	2	0
40	2	0
40	2	0
40	2	0
40	2	0
40	2	0
40	2	0
40	2	0
40	2	0
40	2	0
40	2	0
40	2	0
40	2	0
40	2	0
40	2	0
40	2	0
40	3	0
40	3	0
40	3	0
40	3	0
40	3	0
40	3	0
40	3	0
40	3	0
40	3	0
40	3	0
40	3	0
40	3	0
40	3	0
40	3	0
40	3	0
40	3	0
40	3	0
40	3	0
40	3	0
40	3	0
50	1	0
50	1	0
50	1	0
50	1	0
50	1	0
50	1	0
50	1	0
50	1	0
50	1	0
50	1	0
50	1	0
50	1	0
50	1	0
50	1	0
50	1	0
50	1	0
50	1	0
50	1	0
50	1	0
50	1	0
50	2	0
50	2	0
50	2	0
50	2	0
50	2	0
50	2	0
50	2	0
50	2	0
50	2	0
50	2	0
50	2	0
50	2	0
50	2	0
50	2	0
50	2	0
50	2	0
50	2	0
50	2	0
50	2	0
50	2	0
50	3	0
50	3	0
50	3	0
50	3	0
50	3	0
50	3	0
50	3	0
50	3	0
50	3	0
50	3	0
50	3	0
50	3	0
50	3	0
50	3	0
50	3	0
50	3	0
50	3	0
50	3	0
50	3	0
50	3	0

## Sheet: Fecund Non-irrad Ae albopictus
Fecundity (number of eggs laid in a single gonotrophic cycle) of Ae. albopictus females that were not irradiated (controls).
Dose (Gy)	Replicate	Number of eggs
0	1	145
0	1	31
0	1	124
0	1	142
0	1	68
0	1	104
0	1	135
0	1	101
0	1	109
0	1	96
0	1	125
0	1	60
0	1	118
0	1	101
0	1	68
0	1	141
0	1	83
0	2	45
0	2	86
0	2	147
0	2	42
0	2	85
0	2	81
0	2	84
0	2	90
0	2	14
0	2	92
0	2	38
0	2	24
0	3	12
0	3	96
0	3	98
0	3	111
0	3	97
0	3	137
0	3	132
0	3	123
0	3	48
0	3	118
15	1	73
15	1	114
15	1	101
15	1	115
15	1	99
15	1	118
15	1	105
15	1	96
15	1	57
15	1	120
15	1	29
15	1	124
15	1	43
15	1	95
15	2	68
15	2	102
15	2	37
15	2	92
15	2	110
15	2	88
15	2	89
15	2	6
15	2	103
15	2	89
15	2	80
15	2	107
15	2	119
15	2	104
15	2	110
15	2	66
15	2	52
15	3	129
15	3	121
15	3	105
15	3	152
15	3	62
15	3	80
15	3	85
15	3	129
15	3	111
15	3	53
15	3	110
15	3	118
15	3	29
15	3	30
25	1	56
25	1	76
25	1	28
25	1	96
25	1	110
25	1	110
25	1	114
25	1	121
25	1	9
25	1	62
25	1	134
25	1	123
25	1	114
25	2	55
25	2	52
25	2	24
25	2	42
25	2	109
25	2	72
25	2	73
25	2	140
25	2	95
25	2	101
25	2	94
25	2	129
25	2	90
25	2	112
25	2	36
25	2	69
25	2	76
25	3	104
25	3	143
25	3	122
25	3	67
25	3	99
25	3	121
25	3	128
25	3	95
25	3	112
25	3	98
25	3	131
25	3	106
25	3	116
25	3	115
35	1	120
35	1	135
35	1	23
35	1	14
35	1	136
35	1	116
35	1	37
35	1	108
35	1	120
35	1	147
35	1	135
35	1	130
35	1	122
35	1	131
35	1	113
35	2	22
35	2	118
35	2	47
35	2	100
35	2	100
35	2	119
35	2	100
35	2	28
35	2	89
35	2	114
35	2	84
35	2	85
35	2	121
35	2	25
35	2	98
35	2	120
35	2	86
35	3	143
35	3	100
35	3	142
35	3	108
35	3	133
35	3	62
35	3	117
35	3	133
35	3	111
35	3	58
35	3	124
35	3	98
35	3	142
35	3	119
35	3	75
35	3	130
35	3	147
35	3	116
35	3	126
40	1	129
40	1	110
40	1	117
40	1	45
40	1	82
40	1	13
40	1	118
40	1	17
40	1	22
40	1	69
40	1	96
40	1	132
40	1	142
40	1	40
40	1	110
40	1	113
40	1	63
40	2	82
40	2	34
40	2	102
40	2	110
40	2	65
40	2	98
40	2	99
40	2	95
40	2	73
40	2	102
40	2	86
40	2	120
40	2	111
40	2	78
40	3	133
40	3	105
40	3	89
40	3	95
40	3	134
40	3	101
40	3	122
40	3	94
40	3	13
40	3	102
40	3	138
40	3	50
40	3	11
40	3	115
40	3	7
40	3	26
40	3	120
40	3	130
50	1	118
50	1	29
50	1	109
50	1	93
50	1	137
50	1	130
50	1	126
50	1	101
50	1	97
50	1	121
50	1	83
50	1	93
50	1	129
50	1	72
50	1	91
50	1	147
50	1	103
50	1	105
50	2	97
50	2	105
50	2	79
50	2	91
50	2	129
50	2	100
50	2	103
50	2	102
50	2	98
50	2	88
50	2	129
50	2	91
50	2	72
50	3	126
50	3	111
50	3	56
50	3	129
50	3	122
50	3	102
50	3	96
50	3	74
50	3	123
50	3	50
50	3	99
50	3	137
50	3	91
50	3	117
50	3	116

## Sheet: Survival male pupae Ae aegypti
Percentage survival of Ae. aegypti males in pupal stage (until adult emergence) following exposure to different doses of radiation
Dose (Gy)	Replicate	Survival (%)
0	1	98
0	2	95
0	3	92
15	1	96
15	2	97
15	3	94
30	1	91
30	2	99
30	3	91
50	1	100
50	2	97
50	3	95
70	1	99
70	2	91
70	3	97
90	1	98
90	2	100
90	3	94

## Sheet: Survival female pupa Ae aegypti
Percentage survival of Ae. aegypti females in pupal stage (until adult emergence) following exposure to different doses of radiation
Dose (Gy)	Replicate	Survival (%)
0	1	95
0	2	92.1348
0	3	85
15	1	95
15	2	97.7273
15	3	84
30	1	98.9899
30	2	87.6404
30	3	86
50	1	95
50	2	95.5556
50	3	91
70	1	97
70	2	92.2222
70	3	89
90	1	95
90	2	92.2222
90	3	95

## Sheet: Survival male pupae albopictus
Percentage survival of Ae. albopictus males in pupal stage (until adult emergence) following exposure to different doses of radiation
Dose (Gy)	Replicate	Survival (%)
0	1	100
0	2	97
0	3	97
15	1	99
15	2	98
15	3	94
25	1	99
25	2	92
25	3	95
35	1	99
35	2	94
35	3	96
40	1	99
40	2	94
40	3	96
50	1	98
50	2	81
50	3	93

## Sheet: Survival female pupa albopictus
Percentage survival of Ae. albopictus females in pupal stage (until adult emergence) following exposure to different doses of radiation
Dose (Gy)	Replicate	Survival (%)
0	1	99
0	2	98
0	3	92
15	1	100
15	2	97
15	3	96
25	1	99
25	2	90
25	3	88
35	1	100
35	2	86
35	3	94
40	1	99
40	2	86
40	3	94
50	1	99
50	2	85.8586
50	3	88

## Sheet: Flight ability male aegypti
Percentage of Ae. aegypti males that were capable of flight (escape from a plastic tube) following exposure to radiation in the pupal stage
Dose (Gy)	Replicate	Flight ability (%)
0	1	97.9592
0	2	96.8421
0	3	94.5652
15	1	95.8333
15	2	93.75
15	3	93.617
30	1	95.8333
30	2	97.9592
30	3	95.4023
50	1	99
50	2	95.8763
50	3	95.7895
70	1	94.9495
70	2	96.7033
70	3	91.7526
90	1	95.9184
90	2	93
90	3	84.0426

[truncated: 13 more sheets: Flight ability females aegypti , Flight ability male albopictus, Flight ability femal albopictus, Fertility irrad male Ae aegypti, Fert irrad female Ae aegypti, Fertility irrad male albopictus, Fert irrad female albopictus, Ovary length Ae aegypti, Ovary length Ae albopictus, Adult surviv aegypti males, Adult surviv albopictus males, Adult surviv aegypti female, Adult surviv albopictus female]
